# Supplementary material for: GABAA Receptor β3 Subunit Mutation N328D Heterozygous Knock-in Mice Have Lennox–Gastaut Syndrome
Source: Int J Mol Sci. 2023 May 8;24(9):8458. doi: 10.3390/ijms24098458 (PMC10179596; doi:10.3390/ijms24098458)
Supplement: Supplementary file 1 [file ijms-24-08458-s001.zip]

Archive with 1 entries (1 files):
- ijms-2316772-supplementary.pdf
